# Supplementary material for: Non-Mastomys rodents harbour ancient Lassa virus lineages within Benin and Nigeria’s Guinea savanna belt
Source: Sci Rep. 2026 May 9;16:21306. doi: 10.1038/s41598-026-51525-8 (PMC13347048; doi:10.1038/s41598-026-51525-8)
Supplement: Supplementary file 1 — Supplementary Material 1 [file 41598_2026_51525_MOESM1_ESM.txt]

LOCUS       seq1                     907 bp    RNA     linear   VRL 11-FEB-2026

DEFINITION  [Lassa virus strain BEN-Wor-46], glycoprotein, partial cds.

ACCESSION   seq1

VERSION

KEYWORDS    .

SOURCE      Mammarenavirus lassaense

  ORGANISM  Mammarenavirus lassaense

            Viruses; Riboviria; Orthornavirae; Negarnaviricota;

            Polyploviricotina; Bunyaviricetes; Hareavirales; Arenaviridae;

            Mammarenavirus.

REFERENCE   1  (bases 1 to 907)

  AUTHORS   Olayemi,A., Bangura,U., Yadouleton,A. and Fichet-Calvet,E.

  TITLE     Direct Submission

  JOURNAL   Submitted (11-FEB-2026) Virology, Bernhard-Nocht Institute of

            Tropical Medicine, Bernhard-Nocht Strasse 74, Hamburg, 20359,

            Germany

COMMENT     Bankit Comment: ALT EMAIL:fichet-calvet@bnitm.de

            Bankit Comment: TOTAL # OF SEQS:3

            

            ##Assembly-Data-START##

            Sequencing Technology :: Sanger dideoxy sequencing

            ##Assembly-Data-END##

FEATURES             Location/Qualifiers

     source          1..907

                     /organism="Mammarenavirus lassaense"

                     /mol_type="genomic RNA"

                     /strain="Wor-46"

                     /isolation_source="blood"

                     /host="Lemniscomys striatus"

                     /db_xref="taxon:3052310"

                     /country="Benin: Worogui"

                     /collection_date="23-Sep-2017"

     CDS             <1..>907

                     /codon_start=1

                     /product="glycoprotein"

                     /translation="MGQIVTFFQEVPHVIEEVMNIVLIALSLLAILKGLYNVATCGIF

                     GLIAFLLLCGRSCSLVYKGVYELQTLELDMENLSSTMPLSCTKNNSHHYIRVGNDTGL

                     ELTLTNTSIINHKFCNLSDAHKRNLYDHALMSIISTFHLSIPNFNQYEAMSCDFNGGK

                     ISVQYNLSHSYAGDAATHCGTLANGVLQTFMRMAWGGSYLALDSGRGNWDCIMTSYQY

                     LIIQNTTWENHCNFSRPSPMGYLGILSQKTRDIYISRRLLGTFTWTLTDSKGDDNPGG

                     YCLTRWMLIAAEMKCFGNTAIAKCNE"

BASE COUNT      266 a    202 c    195 g    244 t

ORIGIN      

        1 atggggcaaa ttgttacttt ctttcaagag gttccacatg tcatcgagga ggttatgaac

       61 atagtcctca tagccctcag cttgttggca attcttaagg gcctctacaa tgtggcaacc

      121 tgtggaatct ttgggttgat cgctttcctg ttgctctgtg ggagatcatg ctcattagtc

      181 tacaagggtg tgtatgaact acagacccta gaactagaca tggagaatct cagttcaacc

      241 atgccactat catgtacaaa gaacaacagt caccactaca tcagagttgg aaatgacaca

      301 gggctcgaac ttaccctcac taacaccagt ataatcaatc ataaattttg caatctctct

      361 gatgctcaca agcggaactt atatgaccat gccttgatga gtatcatttc aaccttccac

      421 ctctcaatac caaacttcaa tcaatatgag gccatgagtt gtgacttcaa cggtggaaaa

      481 atcagtgtcc agtacaactt gagtcactcc tatgcagggg atgctgccac acactgtggc

      541 accctagcaa atggagttct gcaaaccttt atgaggatgg cctggggtgg tagctatctg

      601 gcgctagact ctggcagggg aaattgggat tgcatcatga ctagctacca atatctaatt

      661 atccaaaaca ccacctggga gaatcattgc aatttctccc gaccctctcc aatgggatat

      721 ctgggaattt tgtcacagaa aactagagat atttatatca gtcggagact attgggaact

      781 ttcacttgga cattgacgga ctctaaaggg gatgataacc caggtggcta ctgcttaact

      841 agatggatgt tgattgcagc agaaatgaaa tgttttggta acacagccat tgcaaaatgc

      901 aacgaaa

//

LOCUS       seq2                     907 bp    RNA     linear   VRL 11-FEB-2026

DEFINITION  [Lassa virus strain BEN-Yamb-05], glycoprotein, partial cds.

ACCESSION   seq2

VERSION

KEYWORDS    .

SOURCE      Mammarenavirus lassaense

  ORGANISM  Mammarenavirus lassaense

            Viruses; Riboviria; Orthornavirae; Negarnaviricota;

            Polyploviricotina; Bunyaviricetes; Hareavirales; Arenaviridae;

            Mammarenavirus.

REFERENCE   1  (bases 1 to 907)

  AUTHORS   Olayemi,A., Bangura,U., Yadouleton,A. and Fichet-Calvet,E.

  TITLE     Direct Submission

  JOURNAL   Submitted (11-FEB-2026) Virology, Bernhard-Nocht Institute of

            Tropical Medicine, Bernhard-Nocht Strasse 74, Hamburg, 20359,

            Germany

COMMENT     Bankit Comment: ALT EMAIL:fichet-calvet@bnitm.de

            Bankit Comment: TOTAL # OF SEQS:3

            

            ##Assembly-Data-START##

            Sequencing Technology :: Sanger dideoxy sequencing

            ##Assembly-Data-END##

FEATURES             Location/Qualifiers

     source          1..907

                     /organism="Mammarenavirus lassaense"

                     /mol_type="genomic RNA"

                     /strain="Yamb-05"

                     /isolation_source="blood"

                     /host="Lemniscomys striatus"

                     /db_xref="taxon:3052310"

                     /country="Benin: Yambouan"

                     /collection_date="5-Oct-2017"

     CDS             <1..>907

                     /codon_start=1

                     /product="glycoprotein"

                     /translation="MGQIVTFFQEVPHVIEEVMNIVLIALSLLAILKGLYNVATCGIL

                     GLIAFLLLCGRSCSSVYKGVYELQTLELDMENLSSTMPLSCTKNNSHHYIRVGNDTGL

                     ELTLTNTSIINHKFCNLSDAHKKNLYDHALMSIVSTFHLSIPNFNQYEAMSCDFNGGK

                     ISVQYNLSHSYAGDAATHCGTLANGVLQTFMRMAWGGSYLALDSGKGGWDCIMTSYQY

                     LIIQNTTWENHCNFSRPSPMGYLGILSQKTRDIYISRRLLGTFTWTLTDSGGNDAPGG

                     YCLTKWMLIAAEMKCFGNTAIAKCNE"

BASE COUNT      248 a    200 c    211 g    248 t

ORIGIN      

        1 atggggcaaa ttgtaacttt cttccaagag gttccacatg tcattgagga ggttatgaac

       61 atagtcctca tagccctcag cttgttagca atcctcaaag gtctttacaa tgtggcaact

      121 tgtgggattc ttgggttgat tgccttccta ttgctttgtg ggagatcatg ctcatcagtc

      181 tacaagggtg tgtatgagct gcagacccta gaactggaca tggagaatct cagttcaacc

      241 atgccactat cctgtacgaa gaacaacagt catcactaca tcagagttgg gaatgacaca

      301 gggctcgaac tcaccctcac taataccagc attattaatc acaagttttg caacctctca

      361 gatgctcaca agaagaacct gtatgaccat gccttgatga gcattgtttc aactttccat

      421 ctctcaatac caaactttaa tcagtatgag gccatgagct gtgactttaa cggtgggaaa

      481 attagtgttc aatacaattt gagccattct tatgcagggg atgccgctac tcactgtggc

      541 acccttgcaa atggagttct gcaaactttc atgagaatgg cctggggtgg tagctacttg

      601 gcgctggact ccggcaaggg gggttgggat tgcatcatga ccagctacca gtacctgatc

      661 atccaaaata ccacctggga gaatcattgc aatttctccc ggccctcccc aatggggtat

      721 ctgggaattt tgtcacagaa gactagggac atttatatca gtcggagact gttaggaact

      781 ttcacttgga cattgacgga ctctggaggg aatgatgctc caggtggcta ctgcttaact

      841 aagtggatgt taattgcagc agagatgaaa tgttttggca acacagccat tgcaaaatgt

      901 aatgaaa

//

LOCUS       seq3                     907 bp    RNA     linear   VRL 11-FEB-2026

DEFINITION  [Lassa virus strain BEN-Yamb-10], glycoprotein, partial cds.

ACCESSION   seq3

VERSION

KEYWORDS    .

SOURCE      Mammarenavirus lassaense

  ORGANISM  Mammarenavirus lassaense

            Viruses; Riboviria; Orthornavirae; Negarnaviricota;

            Polyploviricotina; Bunyaviricetes; Hareavirales; Arenaviridae;

            Mammarenavirus.

REFERENCE   1  (bases 1 to 907)

  AUTHORS   Olayemi,A., Bangura,U., Yadouleton,A. and Fichet-Calvet,E.

  TITLE     Direct Submission

  JOURNAL   Submitted (11-FEB-2026) Virology, Bernhard-Nocht Institute of

            Tropical Medicine, Bernhard-Nocht Strasse 74, Hamburg, 20359,

            Germany

COMMENT     Bankit Comment: ALT EMAIL:fichet-calvet@bnitm.de

            Bankit Comment: TOTAL # OF SEQS:3

            

            ##Assembly-Data-START##

            Sequencing Technology :: Sanger dideoxy sequencing

            ##Assembly-Data-END##

FEATURES             Location/Qualifiers

     source          1..907

                     /organism="Mammarenavirus lassaense"

                     /mol_type="genomic RNA"

                     /strain="Yamb-10"

                     /isolation_source="blood"

                     /host="Lemniscomys striatus"

                     /db_xref="taxon:3052310"

                     /country="Benin: Yambouan"

                     /collection_date="5-Oct-2017"

     CDS             <1..>907

                     /codon_start=1

                     /product="glycoprotein"

                     /translation="MGQIVTFFQEVPHVIEEVMNIVLIALSLLAILKGLYNVATCGIL

                     GLIAFLLLCGRSCSSVYKGVYELQTLELDMENLSSTMPLSCTKNNSHHYIRVGNDTGL

                     ELTLTNTSIINHKFCNLSDAHKKNLYDHALMSIVSTFHLSIPNFNQYEAMSCDFNGGK

                     ISVQYNLSHSYAGDAATHCGTLANGVLQTFMRMAWGGSYLALGSGKGGWDCIMTSYQY

                     LIIQNTTWENHCNFSRPSPMGYLGILSQKTRDIYISRRLLGTFTWTLTDSGGNDAPGG

                     YCLTKWMLIAAEMKCFGNTAIAKCNE"

BASE COUNT      247 a    201 c    212 g    247 t

ORIGIN      

        1 atggggcaaa ttgtaacttt cttccaagag gttccacatg tcattgagga ggttatgaac

       61 atagtcctca tagccctcag cttgttagca atcctcaaag gtctttacaa tgtggcaact

      121 tgtgggattc ttgggttgat tgccttcctg ttgctttgtg ggagatcatg ctcatcagtc

      181 tacaagggtg tgtatgagct gcagacccta gaactggaca tggagaatct cagttcaacc

      241 atgccactat cctgtacgaa gaacaacagt catcactaca tcagagttgg gaatgacaca

      301 gggctcgaac tcaccctcac taacaccagc attattaatc acaagttttg caacctctca

      361 gatgctcaca agaagaacct gtatgaccat gccttgatga gcattgtttc aactttccat

      421 ctctcaatac caaactttaa tcagtatgag gccatgagct gtgactttaa cggtgggaaa

      481 attagtgttc aatacaattt gagccattct tatgcagggg atgccgctac tcactgtggc

      541 acccttgcaa atggagttct gcaaactttc atgagaatgg cctggggtgg tagctacttg

      601 gcactgggct ccggcaaggg gggttgggat tgcatcatga ccagctacca gtacctgatc

      661 atccaaaata ccacctggga gaatcattgc aatttctccc ggccctcccc aatggggtat

      721 ctgggaattt tgtcacagaa gactagggac atttatatca gtcggagact gttaggaact

      781 ttcacttgga cattgacgga ctctggaggg aatgatgctc caggtggcta ctgcttaact

      841 aagtggatgt taattgcagc agagatgaaa tgttttggca acacagccat tgcaaaatgt

      901 aatgaaa

//
