# Supplementary material for: Non-Mastomys rodents harbour ancient Lassa virus lineages within Benin and Nigeria’s Guinea savanna belt
Source: Sci Rep. 2026 May 9;16:21306. doi: 10.1038/s41598-026-51525-8 (PMC13347048; doi:10.1038/s41598-026-51525-8)
Supplement: Supplementary file 2 — Supplementary Material 2 [file 41598_2026_51525_MOESM2_ESM.txt]

LOCUS       seq1                     910 bp    DNA     linear   ROD 11-FEB-2026

DEFINITION  [Lemniscomys striatus Wor-46], cytochrome b, partial cds.

ACCESSION   seq1

VERSION

KEYWORDS    .

SOURCE      mitochondrion Lemniscomys striatus (typical striped grass mouse)

  ORGANISM  Lemniscomys striatus

            Eukaryota; Metazoa; Chordata; Craniata; Vertebrata; Euteleostomi;

            Mammalia; Eutheria; Euarchontoglires; Glires; Rodentia; Myomorpha;

            Muroidea; Muridae; Murinae; Lemniscomys.

REFERENCE   1  (bases 1 to 910)

  AUTHORS   Olayemi,A., Bangura,U., Yadouleton,A. and Fichet-Calvet,E.

  TITLE     Uncovering Cryptic Reservoirs and Hidden Hotspots: A Survey of

            Savanna Small Mammals for Lassa Virus within Benin and Nigeria

  JOURNAL   unpublished

REFERENCE   2  (bases 1 to 910)

  AUTHORS   Olayemi,A., Bangura,U., Yadouleton,A. and Fichet-Calvet,E.

  TITLE     Direct Submission

  JOURNAL   Submitted (11-FEB-2026) Virology, Bernhard-Nocht Institute of

            Tropical Medicine, Bernhard-Nocht Strasse 74, Hamburg, 20359,

            Germany

COMMENT     Bankit Comment: ALT EMAIL:fichet-calvet@bnitm.de

            Bankit Comment: TOTAL # OF SEQS:3

            

            ##Assembly-Data-START##

            Sequencing Technology :: Sanger dideoxy sequencing

            ##Assembly-Data-END##

FEATURES             Location/Qualifiers

     source          1..910

                     /organism="Lemniscomys striatus"

                     /organelle="mitochondrion"

                     /mol_type="genomic DNA"

                     /specimen_voucher="Wor-46"

                     /db_xref="taxon:121567"

                     /country="Benin: Worogui"

                     /collection_date="23-sept-17"

     CDS             <1..>910

                     /codon_start=1

                     /transl_table=2

                     /product="cytochrome b"

                     /translation="MTNTRKTHPLFKIINHTFIDLPAPSNISSWWNFGSLLGMCLMIQ

                     IITGLFLAMHYTSDTMTAFSSVAHVCRDVNYGWLIRYMHANGASMFFICLFLHVGRGM

                     YYGSYTFLETWNIGVILLFTVMATAFMGYVLPWGQMSFWGATVITNLLSAIPYIGTTL

                     VEWIWGGFSVDKATLTRFFAFHFILPFIITALVIVHLLFLHETGSNNPTGLNSDADKI

                     PFHPYYTIKDILGILIMIVFLMILVLFFPDLLGDPDNYMPANPLNTPPHIKPEWYFLF

                     AYAIWRSIPNKLGGVLALILSILILAF"

BASE COUNT      284 a    226 c    113 g    287 t

ORIGIN      

        1 atgacaaaca cccgaaaaac ccacccctta tttaaaatta ttaatcacac atttattgac

       61 ctccccgccc catctaacat ctcatcatga tgaaacttcg gttccttatt aggaatatgc

      121 ttaataatcc aaattattac aggtctattt ctagccatac actacacatc agatacaata

      181 acagcatttt catcagtagc acatgtctgc cgagacgtaa attatggctg actaattcga

      241 tacatacacg caaatggagc ctcaatattc ttcatctgcc tatttctcca cgtaggacga

      301 ggtatatact atggatctta cacattccta gaaacatgaa atatcggtgt tattctatta

      361 tttacagtaa tagctacagc attcataggt tatgtccttc catgaggaca aatgtcattc

      421 tgaggagcaa cagtaattac aaatctacta tcagctatcc catatattgg cactaccctg

      481 gtagaatgaa tttgaggtgg attctcagta gacaaagcta ccctaactcg ttttttcgca

      541 tttcatttca tcctcccatt catcatcaca gcccttgtaa ttgttcacct cctatttcta

      601 cacgaaacag gctcaaacaa cccaacaggt ttaaattcag atgcagataa aattccattt

      661 catccatact ataccattaa agatattcta ggaattctca ttataatcgt atttctaatg

      721 attctagtcc tatttttccc agacttacta ggagaccctg acaattatat accagctaat

      781 ccacttaata cccctcctca tattaaacca gaatgatact ttctatttgc ctacgccatc

      841 tgacgctcta ttcccaacaa actaggaggc gtcttagctc taattctatc tattctaatc

      901 ctagccttcc

//

LOCUS       seq2                     910 bp    DNA     linear   ROD 11-FEB-2026

DEFINITION  [Lemniscomys striatus Yamb-05], cytochrome b, partial cds.

ACCESSION   seq2

VERSION

KEYWORDS    .

SOURCE      mitochondrion Lemniscomys striatus (typical striped grass mouse)

  ORGANISM  Lemniscomys striatus

            Eukaryota; Metazoa; Chordata; Craniata; Vertebrata; Euteleostomi;

            Mammalia; Eutheria; Euarchontoglires; Glires; Rodentia; Myomorpha;

            Muroidea; Muridae; Murinae; Lemniscomys.

REFERENCE   1  (bases 1 to 910)

  AUTHORS   Olayemi,A., Bangura,U., Yadouleton,A. and Fichet-Calvet,E.

  TITLE     Uncovering Cryptic Reservoirs and Hidden Hotspots: A Survey of

            Savanna Small Mammals for Lassa Virus within Benin and Nigeria

  JOURNAL   unpublished

REFERENCE   2  (bases 1 to 910)

  AUTHORS   Olayemi,A., Bangura,U., Yadouleton,A. and Fichet-Calvet,E.

  TITLE     Direct Submission

  JOURNAL   Submitted (11-FEB-2026) Virology, Bernhard-Nocht Institute of

            Tropical Medicine, Bernhard-Nocht Strasse 74, Hamburg, 20359,

            Germany

COMMENT     Bankit Comment: ALT EMAIL:fichet-calvet@bnitm.de

            Bankit Comment: TOTAL # OF SEQS:3

            

            ##Assembly-Data-START##

            Sequencing Technology :: Sanger dideoxy sequencing

            ##Assembly-Data-END##

FEATURES             Location/Qualifiers

     source          1..910

                     /organism="Lemniscomys striatus"

                     /organelle="mitochondrion"

                     /mol_type="genomic DNA"

                     /specimen_voucher="Yamb-05"

                     /db_xref="taxon:121567"

                     /country="Benin: Yambouan"

                     /collection_date="05-oct-17"

     CDS             <1..>910

                     /codon_start=1

                     /transl_table=2

                     /product="cytochrome b"

                     /translation="MTNTRKTHPLFKIINHTFIDLPAPSNISSWWNFGSLLGMCLMIQ

                     IITGLFLAMHYTSDTMTAFSSVAHVCRDVNYGWLIRYMHANGASMFFICLFLHVGRGM

                     YYGSYTFLETWNIGVILLFTVMATAFMGYVLPWGQMSFWGATVITNLLSAIPYIGTTL

                     VEWIWGGFSVDKATLTRFFAFHFILPFIITALVIVHLLFLHETGSNNPTGLNSDADKI

                     PFHPYYTIKDILGVLIMIVFLMILVLFFPDLLGDPDNYMPANPLNTPPHIKPEWYFLF

                     AYAIWRSIPNKLGGVLALILSILILAF"

BASE COUNT      283 a    225 c    114 g    288 t

ORIGIN      

        1 atgacaaaca cccgaaaaac ccacccctta tttaaaatta ttaatcacac atttattgac

       61 ctccccgccc catctaacat ctcatcatga tgaaacttcg gttccttatt aggaatatgc

      121 ttaataatcc aaattattac aggtctattt ctagccatac actacacatc agatacaata

      181 acagcatttt catcagtagc acatgtctgc cgagacgtaa attatggctg actaattcga

      241 tacatacacg caaatggagc ctcaatattc ttcatctgcc tatttctcca cgtaggacga

      301 ggtatatact atggatctta cacattccta gaaacatgaa atatcggtgt tattctatta

      361 tttacagtaa tagctacagc attcataggt tatgtccttc catgaggaca aatgtcattc

      421 tgaggagcaa cagtaattac aaatctacta tcagctatcc catatattgg cactaccctg

      481 gtagaatgaa tttgaggtgg attctcagta gacaaagcta ccctaactcg ttttttcgca

      541 tttcatttca tcctcccatt catcatcaca gcccttgtaa ttgttcacct cctatttcta

      601 cacgaaacag gctcaaacaa cccaacaggt ttaaattcag atgcagataa aattccattt

      661 catccatact ataccattaa agatattcta ggagttctca ttataatcgt atttctaatg

      721 attctagttc tatttttccc agacttacta ggagaccctg acaattatat accagctaat

      781 ccacttaata cccctcctca tattaaacca gaatgatact ttctatttgc ctacgccatc

      841 tgacgctcta ttcccaacaa actaggaggc gtcttagctc taattctatc tattctaatc

      901 ctagccttcc

//

LOCUS       seq3                     910 bp    DNA     linear   ROD 11-FEB-2026

DEFINITION  [Lemniscomys striatus Yamb-10], cytochrome b, partial cds.

ACCESSION   seq3

VERSION

KEYWORDS    .

SOURCE      mitochondrion Lemniscomys striatus (typical striped grass mouse)

  ORGANISM  Lemniscomys striatus

            Eukaryota; Metazoa; Chordata; Craniata; Vertebrata; Euteleostomi;

            Mammalia; Eutheria; Euarchontoglires; Glires; Rodentia; Myomorpha;

            Muroidea; Muridae; Murinae; Lemniscomys.

REFERENCE   1  (bases 1 to 910)

  AUTHORS   Olayemi,A., Bangura,U., Yadouleton,A. and Fichet-Calvet,E.

  TITLE     Uncovering Cryptic Reservoirs and Hidden Hotspots: A Survey of

            Savanna Small Mammals for Lassa Virus within Benin and Nigeria

  JOURNAL   unpublished

REFERENCE   2  (bases 1 to 910)

  AUTHORS   Olayemi,A., Bangura,U., Yadouleton,A. and Fichet-Calvet,E.

  TITLE     Direct Submission

  JOURNAL   Submitted (11-FEB-2026) Virology, Bernhard-Nocht Institute of

            Tropical Medicine, Bernhard-Nocht Strasse 74, Hamburg, 20359,

            Germany

COMMENT     Bankit Comment: ALT EMAIL:fichet-calvet@bnitm.de

            Bankit Comment: TOTAL # OF SEQS:3

            

            ##Assembly-Data-START##

            Sequencing Technology :: Sanger dideoxy sequencing

            ##Assembly-Data-END##

FEATURES             Location/Qualifiers

     source          1..910

                     /organism="Lemniscomys striatus"

                     /organelle="mitochondrion"

                     /mol_type="genomic DNA"

                     /specimen_voucher="Yamb-10"

                     /db_xref="taxon:121567"

                     /country="Benin: Yambouan"

                     /collection_date="05-oct-17"

     CDS             <1..>910

                     /codon_start=1

                     /transl_table=2

                     /product="cytochrome b"

                     /translation="MTNTRKTHPLFKIINHTFIDLPAPSNISSWWNFGSLLGMCLMIQ

                     IITGLFLAMHYTSDTMTAFSSVAHVCRDVNYGWLIRYMHANGASMFFICLFLHVGRGM

                     YYGSYTFLETWNIGVILLFTVMATAFMGYVLPWGQMSFWGATVITNLLSAIPYIGTTL

                     VEWIWGGFSVDKATLTRFFAFHFILPFIITALVIVHLLFLHETGSNNPTGLNSDADKI

                     PFHPYYTIKDILGVLIMIVFLMILVLFFPDLLGDPDNYMPANPLNTPPHIKPEWYFLF

                     AYAILRSIPNKLGGVLALILSILILAF"

BASE COUNT      283 a    223 c    113 g    291 t

ORIGIN      

        1 atgacaaaca cccgaaaaac ccacccctta tttaaaatta ttaatcacac atttattgac

       61 ctccccgccc catctaacat ctcatcatga tgaaacttcg gttccttatt aggaatatgc

      121 ttaataatcc aaattattac aggtctattt ctagccatac actacacatc agatacaata

      181 acagcatttt catcagtagc acatgtctgc cgagacgtaa attatggctg actaattcga

      241 tacatacacg caaatggagc ctcaatattc ttcatctgcc tatttctcca cgtaggacga

      301 ggtatatact atggatctta cacattccta gaaacatgaa atatcggtgt tattctatta

      361 tttacagtaa tagctacagc attcataggt tatgtccttc catgaggaca aatgtcattc

      421 tgaggagcaa cagtaattac aaatctacta tcagctatcc catatattgg cactaccctg

      481 gtagaatgaa tttgaggtgg attctcagta gacaaagcta ccctaactcg ttttttcgca

      541 tttcatttca tcctcccatt catcatcaca gcccttgtaa ttgttcacct cctatttcta

      601 cacgaaacag gctcaaacaa cccaacaggt ttaaattcag atgcagataa aattccattt

      661 catccatact ataccattaa agatattcta ggagttctca ttataatcgt atttctaatg

      721 attctagttc tatttttccc agacttacta ggagatcctg acaattatat accagctaat

      781 ccacttaata cccctcctca tattaaacca gaatgatact ttctatttgc ctacgctatc

      841 ttacgctcta ttcccaacaa actaggaggc gtcttagctc taattctatc tattctaatc

      901 ctagccttcc

//
